# Supplementary material for: Effect of In Vitro Gastrointestinal Digestion and Colonic Fermentation on the Stability of Polyphenols in Pistachio (Pistacia Vera L.)
Source: Int J Mol Sci. 2023 Mar 4;24(5):4975. doi: 10.3390/ijms24054975 (PMC10003603; doi:10.3390/ijms24054975)
Supplement: Supplementary file 1 [file ijms-24-04975-s001.zip]

Archive with 1 entries (1 files):
- ijms-2241558-supplementary.pdf
